# Supplementary material for: Comparing Virtual and Center-Based Cardiac Rehabilitation on Changes in Frailty
Source: Int J Environ Res Public Health. 2023 Jan 14;20(2):1554. doi: 10.3390/ijerph20021554 (PMC9865753; doi:10.3390/ijerph20021554)
Supplement: Supplementary file 1 [file ijerph-20-01554-s001.zip]

Archive with 1 entries (1 files):
- ijerph-2147161-supplementary.pdf
